# Supplementary material for: Generative emergence of non-local representations in the hippocampus
Source: Nat Commun. 2025 Aug 27;16:8012. doi: 10.1038/s41467-025-63346-w (PMC12391462; doi:10.1038/s41467-025-63346-w)
Supplement: Supplementary file 4 — Source Data [file 41467_2025_63346_MOESM4_ESM.xlsx]

## Sheet: Figure1
Panel c
spatial info	Median	25% percentile	75% percentile
T1T3L	1.109	0.732	1.6074
T2T4L	1.0573	0.7003	1.5167
DetSeg	1.1319	0.736	1.5686
Log10 peakrate	Median	25% percentile	75% percentile
T1T3L	0.2999	-0.1261	0.7409
T2T4L	0.2999	-0.164	0.7237
DetSeg	0.5433	0.0079	0.9084
Cos Between Dir1&2	Median	25% percentile	75% percentile
T1T3L	0.5178	0.2814	0.7017
T2T4L	0.5185	0.3255	0.707
DetSeg	0.6735	0.5204	0.8066
Panel d
Dir1	data				shuffle
	Median	25% percentile	75% percentile		Median	25% percentile	75% percentile
col1	0.424468	0	0.746791		0.143185	-0.125829	0.587785
col2	0.109914	-0.136586	0.549359		0.109508	-0.160461	0.542824
col3	0.108304	-0.0927293	0.465282		0.0755638	-0.159663	0.529859
col4	0.0618613	-0.178861	0.524762		0.0968943	-0.149575	0.532003
col5	0.154933	-0.079659	0.464662		0.0849219	-0.118055	0.474592
col6	0.414597	0	0.779575		0.19055	-0.226629	0.665688
col7	0	-0.143873	0.298668		0	-0.158604	0.257466
col8	0.45702	0	0.724815		0.0978267	-0.10861	0.486954
col9	0.765558	0.319013	0.913702		0.143903	-0.241146	0.64982
Dir2	data				shuffle
	Median	25% percentile	75% percentile		Median	25% percentile	75% percentile
col1	0.460766	0.135045	0.779719		0.253264	-0.0826632	0.612063
col2	0.149987	-0.104921	0.507639		0.0938788	-0.126362	0.504137
col3	0	-0.193139	0.483826		0.106568	-0.136529	0.521245
col4	0.139741	-0.122972	0.539302		0.0867836	-0.168803	0.531372
col5	0.0892008	-0.13916	0.459899		0.0901418	-0.110925	0.464069
col6	0.298994	-0.068632	0.730403		0.10536	-0.217926	0.587811
col7	0	-0.181348	0.2376		0	-0.151979	0.25501
col8	0.633817	0.281912	0.828419		0.174477	-0.146734	0.541379
col9	0.658644	0.203899	0.881851		0.219768	-0.206102	0.626676
Panel e	DetSeg rate percentile
OtherSeg rate percentile	mobile	opposite track	T1	T3
4	26.6928	38.7924	49.2202	31.1848
12	42.6732	44.8512	45.5447	45.2811
20	45.7803	43.8316	44.4682	40.0626
28	48.9667	54.3271	53.8156	35.3393
36	51.6876	54.6548	51.0827	45.6942
44	49.2505	52.4405	53.9333	55.5485
52	50.1026	51.8122	48.0878	58.6731
60	50.5271	53.803	54.9722	49.836
68	51.8787	49.9643	56.3155	52.5795
76	53.8788	54.1631	55.3454	58.0584
84	61.6533	53.7769	56.2114	57.6422
92	64.1507	54.2884	60.6394	66.9778
Panel f
vs DetSeg PV cosine	Mean	SEM
Mobile	0.302266	0.0188997
Opposite track	0.283037	0.0117038
T1	0.220624	0.0117345
T3	0.299537	0.0114474
Other Det	0.296304	0.00660109
Panel h
Rankcorr vs Run1	Run2Det			Run3Det			T1			T3
	Mean	SEM		Mean	SEM		Mean	SEM		Mean	SEM
Run2	0.199447	0.120767		0.592487	0.055214		0.541454	0.0566083		0.301906	0.126058
Run3	0.496224	0.102048		-0.081748	0.10011		0.42388	0.0647993		0.414062	0.0813788
Run4	0.571826	0.0729911		0.376724	0.109205		0.41606	0.0519327		0.43909	0.096168

## Sheet: Figure2
panel g
preplay proportion	Mean	SEM
data	0.0660737	0.00230453
shuffle	0.051854	8.97006e-05
panel n
Significant theta cycle ratio	Preplay	Replay	Both
Early laps	14.3443	18.8525	4.5082
Middle laps	15.5462	25	6.30252
Late laps	14.9798	28.1377	6.07287
Panel o
Tuplet proportion in sleep	Data			Shuffle
	Mean	SEM		Mean	SEM
Tuplet length 2	0.3556	0.0216		0.1371	0.0075
Tuplet length 3	0.2108	0.0127		0.1368	0.0088

## Sheet: Figure3
Panel c
Detour waking rest replay	Data			Shuffle
	Mean	SEM		Mean	SEM
before	0.0721766	0.00564835		0.0484237	0.00341629
during	0.0988932	0.00711814		0.0496988	0.00374554
after	0.0850441	0.00441112		0.0504994	0.00318751
Linear track waking rest replay	Data			Shuffle
	Mean	SEM		Mean	SEM
before	0.0845603	0.00388564		0.0500597	0.0015694
during	0.0793508	0.00318936		0.0530441	0.00160677
after	0.0787746	0.00265575		0.0527985	0.00167791
Panel g
Detour	Data			Shuffle
	Mean	SEM		Mean	SEM
preplay	0.0628322	0.00222757		0.051964	0.00012031
replay	0.0710769	0.00325648		0.0522465	0.000109649
Linear track	Data			Shuffle
	Mean	SEM		Mean	SEM
preplay	0.0656133	0.00129423		0.0520588	5.28749e-05
replay	0.0676422	0.00146202		0.0520644	3.04534e-05

## Sheet: Figure4
Panel e
session difference	NoDet			Before vs. Det			After vs. Det			Before vs. After			CellID shuffle
	Mean	SEM		Mean	SEM		Mean	SEM		Mean	SEM		Mean	SEM
1	0.691708	0.0121977		0.375825	0.0225118		0.480121	0.0221655		NaN	NaN		0.248737	0.00821396
2	0.55715	0.0170215		0.368898	0.0251784		0.423297	0.027658		0.490063	0.0213771		0.245934	0.00850594
3	0.481683	0.0213243		NaN	NaN		NaN	NaN		0.464665	0.0187367		0.229103	0.0104646
Panel f	Variance explained	Percentile vs. shuffle
Pre	3.817	100
Det	1.4805	100
OT	0.0013	50.3154
T1	0.0021	46.666
T3	0.0097	78.0359
Panel I
Run4 Log10 probability	Stable Sequence			Drift Sequence
	Mean	SEM		Mean	SEM
sleep1	-1.66455	0.0414196		-1.74947	0.0338243
sleep3	-1.62258	0.0406673		-1.67792	0.0478489
Panel j
Probability percentile vs. shuffle	Stable Sequence			Drift Sequence
	Mean	SEM		Mean	SEM
sleep1	84.7211	5.71657		61.3567	8.23721
sleep3	89.8669	2.80441		84.2226	3.31132

## Sheet: Figure5
Panel c
Left				Right	Theta			Ripple
Sum probability	Mean	SEM		Sum probability	Mean	SEM		Mean	SEM
Mob	0.0706581	0.00662661		Mob	0.0589075	0.00143152		0.0589717	0.019573
CS	0.0541925	0.00545503		Det	0.654033	0.00371391		0.577208	0.0413032
				CS	0.0507653	0.00134296		0.0911788	0.0222059
Panel I
Left				Right	Theta			Ripple
Sum probability	Mean	SEM		Sum probability	Mean	SEM		Mean	SEM
Det	0.224621	0.0370992		RS	0.325909	0.00552759		0.125172	0.0478529
CS	0.128775	0.0133726		Det	0.144527	0.00355384		0.49859	0.0758912
				CS	0.107799	0.00293389		0.234946	0.0673516

## Sheet: Figure6
Panel c
Average Log probability	Median	25% percentile	75% percentile
Mob (Non-local)	-1.53442	-1.72243	-1.40164
Det (Local)	-1.65053	-1.80204	-1.47936
Prediction percentile vs. shuffle	Median	25% percentile	75% percentile
Mob (Non-local)	80.3488	56.0654	94.0918
Det (Local)	74.7842	45.9304	92.4116
Panel f
Average Log probability	Median	25% percentile	75% percentile
RS (Local)	-1.64671	-1.77981	-1.48301
Det (Non-local)	-1.52804	-1.66752	-1.3771
Prediction percentile vs. shuffle	Median	25% percentile	75% percentile
RS (Local)	79.4504	57.6795	91.1625
Det (Non-local)	81.973	50.5296	96.5
Panel J
Cell stability	Mean	SEM
Det InSes	0.504607	0.0159601
RS InSes	0.579289	0.0188977
Det XSes	0.398816	0.0199377
RS Xses	0.452798	0.0230486

## Sheet: Extended Data Figure1
Panel b
Pre-detour segments	Mean	SEM
Mobile	0.0908975	0.0187922
OT	0.0533553	0.01516
T1	0.0355968	0.0109577
T3	0.0507684	0.0138531
Panel c
Mobile			OT			T1			T3
Other mean rate	Det mean rate		Other mean rate	Det mean rate		Other mean rate	Det mean rate		Other mean rate	Det mean rate
4.70263	3.2336		0.810778	3.2336		0.818365	3.2336		2.15914	3.2336
0	0.688362		4.59206	0.688362		0	0.688362		0	0.688362
0.272838	1.81599		0.143098	1.81599		1.63007	1.81599		0.274207	1.81599
0.392199	0.391521		2.09776	0.391521		4.57089	0.391521		0.0795756	0.391521
1.03547	0.433919		15.1543	0.433919		0	0.433919		0	0.433919
0	1.21905		0	1.21905		0	1.21905		0	1.21905
7.82009	0.729492		2.91717	0.729492		0	0.729492		0	0.729492
0.0653595	0.504766		0.696148	0.504766		8.27586	0.0573882		0.21978	0.0573882
0	0.221493		0	0.221493		0.248025	0.504766		0.571807	0.504766
4.78052	0.10996		2.45468	0.10996		0	0.221493		0.263359	0.221493
0.639253	2.90684		0	2.90684		2.64439	2.90684		1.27792	0.10996
0.0854701	0.530684		0.0775194	0.530684		0	0.530684		0	2.90684
1.06879	2.08321		1.45925	0.035497		0.454545	0.035497		0.169119	0.530684
1.08841	0.428743		3.43834e-05	2.08321		0	2.08321		2.22403	2.08321
2.63673	2.77244		0.883424	0.428743		1.88141	0.428743		0.67815	0.119693
6.51354	4.10028		0.408515	2.77244		0.194805	2.77244		0.341971	0.428743
0.603989	0.0901002		0.991624	4.10028		15.1801	4.10028		3.03861	2.77244
9.83161	0.620173		0.7873	0.620173		0.227288	0.620173		10.7817	4.10028
0	2.1828		0.0595238	2.1828		0	2.1828		0.532659	0.620173
5.71326	0.236324		0.846964	0.939479		1.31175	0.939479		1.41575	2.1828
0	0.939479		0	2.35702		0	2.35702		0.509758	0.939479
6.77248e-05	2.35702		12.0701	0.0746364		0.499924	1.50757		0.244541	2.35702
3.38624e-05	1.50757		0.815966	1.50757		5.53373	1.49517		0.0896276	1.50757
1.59331	1.49517		5.17448	1.49517		4.45403	2.22185		0.507554	1.49517
7.52498e-05	2.22185		1.43194	2.22185		0	2.34895		7.53264	2.22185
0	2.34895		3.07566	2.34895		0.454485	0.0586657		0.47905	2.34895
6.1059	0.0586657		1.22834	0.122168		3.13619	3.09585		0.910156	0.0586657
8.71709	3.09585		13.9308	3.09585		0	1.8456		4.81167	3.09585
0	1.8456		0	1.8456		0.272727	1.65981		0	1.8456
3.30167	1.65981		3.15604	1.65981		0	0.637039		0.838893	1.65981
1.78514	0.015454		0	0.637039		0.227197	0.129942		0	0.637039
0.196078	0.637039		0.802954	0.129942		0	4.28575		7.25036	0.0960051
0	4.28575		0	4.28575		0.818273	1.60454		0.870912	0.129942
0.270697	1.60454		0.368619	1.60454		1.15909	2.11328		0.53708	4.28575
0.107559	2.11328		0.0504881	2.11328		1.78557	1.07061		2.02383	1.60454
0.53407	1.07061		0.431563	1.07061		0.227197	0.884109		0.442669	2.11328
0.0724638	0.884109		3.10405e-05	0.884109		0.272727	0.582359		0.305832	1.07061
0.192961	0.582359		0	0.582359		0.170455	2.70513		0	0.884109
0	2.70513		0.100976	2.70513		0.636364	0.677696		0.222791	0.582359
0.756575	0.677696		4.57579	0.677696		2.0129	0.375334		1.48963	2.70513
0.0724638	0.375334		0.26615	0.375334		0.742938	1.71594		1.59974	0.677696
1.72612	1.71594		2.74217	1.71594		0.666538	2.09139		5.53472	0.375334
11.2665	2.09139		0.443131	2.09139		0	1.08792		1.43122	1.71594
1.18962	1.08792		1.0878	1.08792		0.835179	0.897369		1.20692	2.09139
0.277332	0.897369		0.421915	0.897369		0.000122461	4.60085		0.042735	1.08792
1.68453	4.60085		4.99315	4.60085		0.0421941	2.01576		0.0398024	0.897369
2.16779	2.01576		0.0333692	2.01576		2.04791	0.186123		1.64514	4.60085
0.557278	0.781249		0.581484	0.186123		0	0.781249		0.602768	2.01576
1.03729	1.26631		0.0230769	0.781249		0.0421941	1.26631		0.680737	0.122867
1.19001	0.705214		0.99223	0.141171		0.0483092	0.705214		0.116203	0.781249
0.512099	0.53472		0.898951	1.26631		1.80732	0.53472		1.31822	0.141171
0.253176	4.01589		1.31562	0.705214		1.70115	4.01589		1.6949	1.26631
0.0610309	0.736175		0.626787	0.53472		2.24138	0.736175		0.107629	0.705214
1.86759	1.2369		1.42378	4.01589		0.156387	1.2369		2.24067	0.53472
0.784981	1.90164		1.06534	0.736175		7.92666	0.152557		1.95279	4.01589
0.0262467	1.07478		0.512718	1.2369		6.8015	1.90164		0.0288549	0.736175
0.93576	1.40948		4.0446	1.90164		17.6386	1.07478		0.0360577	1.2369
0.527672	1.84145		0.231449	1.07478		0.156583	1.40948		0.333028	1.90164
1.99503	0.416261		2.50229	1.40948		0.253176	1.84145		2.39314	1.07478
1.43906	2.36299		0.114109	1.84145		0.0854978	0.416261		0.126334	1.40948
0.0694648	2.04552		1.46582	0.416261		6.00127	2.36299		2.78033	1.84145
0.890975	1.68161		0.156478	2.36299		0.101027	2.04552		0.0452489	0.416261
0.285049	0.557626		1.35959	2.04552		0	1.68161		5.59423	2.36299
0.270218	0.104147		0.0517899	1.68161		1.78477	0.557626		1.1916	2.04552
0.707293	0.199615		0.0384681	0.557626		0.370964	5.71119		1.34542	1.68161
18.2672	5.71119		1.14885	0.199615		3.92857e-05	5.50767		3.3832	0.557626
0	5.50767		0.205807	5.71119		20.6402	1.20118		5.16279	0.104147
0	1.20118		1.32246	0.180109		0.249916	2.12348		7.42781	0.199615
4.82723	2.12348		1.92764	5.50767		0	0.435464		3.05162	0.0116959
0.566844	0.435464		0.0357215	1.20118		0.873546	2.88173		0.410398	5.71119
1.32832	2.88173		0.46357	2.12348		1.06645	2.25064		0.168643	5.50767
0.676784	2.25064		0.177484	0.435464		0	1.38586		0.0793651	1.20118
0	1.38586		2.28349	2.88173		0	4.36484		0	2.12348
6.41503	4.36484		5.42351	2.25064		0	2.24684		0.165268	0.435464
0	2.24684		2.15594	1.38586		0.124958	2.48517		1.8669	2.88173
3.36724	2.48517		4.65074	4.36484		0	0.534161		3.23414	2.25064
0	0.534161		0	2.24684		0	1.74004		0	1.38586
8.50568	1.74004		2.31786	0.120796		0.750107	11.2509		0.279141	4.36484
0.0952062	11.2509		0.57487	2.48517		0	0.485583		2.24222	0.0702909
0.10101	0.485583		0.349818	0.534161		0.614563	4.63782		0	2.24684
0.210181	4.63782		0.107164	1.74004		0.121008	2.41412		2.10391	2.48517
4.83816	2.41412		14.7717	11.2509		0.364607	2.01815		2.25177	0.534161
3.15912	2.01815		2.27092	0.0957689		0.110294	1.81168		4.86351	1.74004
0.392535	1.81168		0.10206	0.485583		1.01321	2.66505		0.933521	11.2509
1.44182	0.0107875		3.30135	0.00925926		0.364563	0.546994		0.0555815	0.485583
0	2.66505		12.7051	4.63782		0	12.8229		0.679433	4.63782
3.85331e-05	0.546994		1.61116	2.41412		0.485571	0.980092		0.430755	2.41412
0	12.8229		0.501696	2.01815		5.06802	0.522785		0.477975	2.01815
1.45319	0.980092		0.260743	1.81168		0	3.71073		0	1.81168
0	3.71073		0.116348	2.66505		0	0.19223		0.0775454	2.66505
0	0.19223		0.191312	0.546994		0.610323	3.26426		1.74168	0.546994
0	3.26426		0.211701	12.8229		0.441069	0.0809912		0	12.8229
4.20854	1.83514		0.53536	0.980092		0.508618	0.340906		0.943432	0.980092
0.815838	0.984252		1.16911	0.522785		0.12931	1.83514		1.73818	0.522785
2.53571	0.735955		1.10886	3.71073		7.98386e-05	0.984252		0.423924	3.71073
3.60042	0.846511		0	0.19223		0.133473	0.735955		0	0.19223
0	0.227748		1.13216	3.26426		0	0.846511		0	3.26426
1.62197	1.53056		0.121262	1.83514		0	0.227748		0.0833333	1.83514
0.434011	3.50703		6.10706	0.984252		0.138957	1.53056		1.84223	0.984252
0.511051	1.01517		1.07627	0.735955		0.138969	3.50703		3.06959	0.735955
0.214058	3.50999		6.03604	0.846511		0.4	1.01517		1.07434	0.846511
0.822689	0.508492		0	0.227748		0.158677	3.50999		0	0.227748
0.841514	0.562658		0.859128	1.53056		5.17401	0.508492		0.168748	1.53056
2.39313	0.772152		0.510372	3.50703		3.28483	0.562658		0.150142	3.50703
0.215043	5.01955		0.197615	1.01517		4.38684	0.772152		0.621241	1.01517
1.50833	0.0381596		2.13794	3.50999		0.323125	5.01955		1.84049	3.50999
0.297619	0.469274		0.992881	0.508492		0.0735243	0.469274		1.80415	0
0.217862	4.63323		1.46808	0.562658		4.19624	4.63323		0.415062	0.508492
4.10582	0.61208		0.580297	0.772152		0.234894	0.61208		0.733606	0.562658
0.281306	0.812772		1.38536	0.114777		0.370068	0.812772		0.263599	0.772152
0.0370119	0.129118		0.527766	5.01955		1.67619e-05	0.129118		0.769857	0.114777
1.58687	0.896843		0.0814782	0.469274		0.19721	0.896843		0.813559	0.0436877
0.257085	3.92421		0.990766	4.63323		0.0957543	3.92421		6.39686	5.01955
0.0205761	0.908796		5.0659	0.611451		1.16402e-05	0.908796		0.124175	0.469274
0.163283	0.632154		3.72262	0.61208		0.151443	0.632154		1.03154	4.63323
1.69825	2.02397		0.483443	0.812772		1.23132	0.0975203		1.48058	0.61208
0.101491	2.03005		0.138555	0.129118		1.92081	2.02397		0.770248	0.812772
0.094	2.04662		0.0570772	0.896843		1.45114	0.0843252		0.878888	0.129118
7.73539	1.58904		2.40973	3.92421		0.608136	2.03005		1.8799	0.896843
0.449732	0.578756		0.0205058	0.908796		0.715235	0.188568		0.769686	3.92421
1.78537	1.29202		0.0565406	0.632154		0	2.04662		0.0150653	0.908796
0.84406	1.56537		2.57931	0.0667129		0.124338	1.58904		0.664029	0.632154
0.678552	2.88957		0.583644	2.02397		0.0436382	0.578756		1.69367	0.140743
3.44617	1.44975		0.0680014	2.03005		2.11484	1.29202		1.15075	2.02397
0.100274	0.671701		2.67708	2.04662		0.127505	1.56537		0.584031	0.0843252
0.547517	4.82353		0.0409836	1.58904		1.85741	2.88957		2.90151	2.03005
8.21659	0.453374		2.46147	0.578756		0	1.44975		2.74258	2.04662
2.16022	0.465598		0.0319084	1.29202		0.623929	0.671701		0.557409	1.58904
0.282286	0.554451		0.183427	1.56537		3.54877	4.82353		0.443161	0.578756
0.0293061	0.489258		4.70263	2.88957		1.15178	0.453374		0.0800505	1.29202
0.397693	0.802856		0	1.44975		0	0.465598		0.0687614	1.56537
0.0382653	0.409237		0.272838	0.671701		7.78024	0		1.69124	2.88957
0.704683	0.255779		0.392199	4.82353		0.170683	0.554451		0.0234302	1.44975
2.34837	0.0617089		1.03547	0.453374		0.160428	0.489258		0.133536	0.671701
0.299714	0.451734		7.82009	0.465598		0	0.802856		0.426188	4.82353
0.0750627	6.63755		0.0653595	0.554451		1.36472	0.409237		0.115431	0.453374
1.17294	3.84591		0	0.489258		0	0.255779		0	0.465598
1.84044	0.940809		4.78052	0.802856		0.355233	0.0723259		0.495826	0.554451
1.84421	0.131481		0.639253	0.409237		0.472414	0.193867		0.980359	0.489258
9.77321	0.0547414		0.204834	0.255779		0	0.451734		0.518786	0.802856
1.83074	0.319484		1.06879	0.0723259		4.5658	6.63755		0.134774	0.409237
2.36835	3.0915		1.08841	0.193867		3.60686	0.00382068		0.328033	0.027972
2.6339	4.85926		2.63673	0.451734		0.194805	3.84591		0.731479	0.255779
0.0215602	2.28221		6.51354	6.63755		0	0.940809		1.13038	0.0723259
1.99959	0.0751216		0.603989	0		0.747632	0.131481		0.989774	0.0617089
1.01235	0.519867		9.83161	3.84591		0.311943	0.319484		2.27409	0.451734
10.689	1.1978		0	0.940809		4.59694	3.0915		6.97482	6.63755
0.0914539	1.3197		5.71326	0.116202		16.6336	4.85926		0.589473	3.84591
1.63886	0.470432		3.38624e-05	0.319484		5.71428e-05	2.28221		2.33556	0.940809
0	0.290667		1.59331	3.0915		0.997978	1.1978		1.06984	0.131481
0	1.20773		7.52498e-05	4.85926		0	1.3197		0.0763203	0.319484
0.15112	0.402116		0.000331099	2.28221		5.71428e-05	0.470432		0.513137	3.0915
0.575657	0.615296		6.1059	0.0244251		0.194805	0.290667		1.23175	4.85926
0.25948	2.39838		8.71709	1.1978		0	1.20773		0.245603	2.28221
0.429675	2.76714		0	1.3197		0.49131	0.402116		1.88212	0.0751216
0.898425	0.453907		3.30167	0.470432		0	0.615296		2.62515	1.1978
0.0921119	1.40667		1.78514	0.290667		5.71428e-05	2.39838		0.025641	1.3197
0.137957	0.966116		0.196078	1.20773		2.20021	2.76714		0.966657	0.470432
5.92283	0.773159		0	0.402116		0.510514	0.453907		0	0.290667
2.74217	1.88182		0.138889	0.615296		0.143541	1.40667		0	1.20773
0.443131	2.5532		0.270697	2.39838		0.642323	0.966116		9.92647	0.402116
1.0878	0.276214		0.107559	2.76714		0.287081	0.283262		0.773422	0.615296
0.421915	1.25477		0.53407	0.453907		0.366969	0.773159		2.28468	2.39838
4.99315	6.41094		0.0724638	1.40667		3.08707	0.174016		1.76389	2.76714
0.0333692	3.92597		0.192961	0.966116		4.78884	1.88182		0.0680931	0.453907
0.581484	0.941833		0.756575	0.773159		0.855069	2.5532		0.147943	1.40667
0.0230769	0.88103		2.86579	1.88182		0.200256	0.276214		0.582276	0.966116
0.99223	2.66766		1.26396	2.5532		0.899856	1.25477		1.49807	0.283262
0.898951	1.58126		1.96029	0.276214		1.64619	6.41094		1.32161	0.773159
1.31562	0.386937		0.0720729	1.25477		0.0634921	3.92597		1.58462	0.174016
0.626787	1.52455		11.7702	6.41094		3.40865	0.941833		5.09808	1.88182
1.42378	1.90956		0.214794	3.92597		0.0609858	0.88103		1.87806	2.5532
1.06534	0.87067		0.246879	0.941833		1.22368	2.66766		0.100324	0.276214
0.512718	1.01608		5.24731	0.88103		0.479458	1.58126		0.727551	1.25477
4.0446	0.280159		0.218247	2.66766		0.524012	0.386937		2.2341	6.41094
0.231449	0.425609		4.16225	1.58126		4.67374	1.52455		0.640699	3.92597
2.50229	2.0819		1.46168	0.386937		1.87108	1.90956		0.264627	0.941833
0.114109	0.509725		0	1.52455		1.97444	0.87067		0.0840119	0.88103
1.46582	1.01688		0.637891	1.90956		0.255612	1.01608		0.626216	2.66766
0.156478	2.86267		0	0.87067		1.80271	0.0697546		0.911431	1.58126
1.35959	0.670837		1.75484	1.01608		0.568263	0.280159		0.372837	0.386937
0.0517899	2.28317		3.53694	0.280159		7.71161	0.425609		4.78185	1.52455
1.14885	0.0591006		0.0512821	0.425609		0.27952	2.0819		4.64806	1.90956
0.205807	5.58236		2.0016	2.0819		1.07318	0.509725		0.0517762	0.87067
1.32246	5.66713		0.388675	0.509725		0.093047	1.01688		0.566505	1.01608
1.92764	0.419419		2.00795	1.01688		3.5055	2.86267		0.354331	0.280159
0.46357	0.352188		0.381613	2.86267		1.59056	0.670837		1.19504	0.425609
0.177484	0.662118		0.0469326	0.670837		3.80952e-05	2.28317		0.130499	2.0819
2.28349	5.75639		0.840945	2.28317		0.530763	5.58236		0.431791	0.509725
5.42351	1.58239		0.44212	0.0126796		0.842067	5.66713		0.094177	1.01688
2.15594	0.309507		1.1942	0		1.88088	0.0190276		3.80265	2.86267
4.65074	0.0125376		18.9369	5.58236		0.351312	0.352188		3.54451	0.670837
2.31786	2.22435		0.11437	5.66713		0.078125	0.662118		2.55288	2.28317
0.57487	2.60361		1.92284	0.352188		0.851664	5.75639		7.65061	0.0126796
0.349818	0.499569		0.643891	0.662118		1.58242	1.58239		3.69446	0.00627415
0.136721	0.396704		5.50208	5.75639		0	0.309507		0.207562	5.58236
14.7717	5.93537		0.360973	1.58239		0	2.22435		0.157024	5.66713
2.27092	0.252868		0	0.309507		0.369674	2.60361		0	0.352188
3.30135	0.0290145		0.975705	0.0125376		2.2449e-05	0.499569		0.0968537	0.662118
12.7051	0.175423		0.199882	2.22435		0	0.396704		5.14011	5.75639
1.61116	2.33737		2.19171	2.60361		5.5378	5.93537		4.16937	1.58239
0.501696	2.48845		0.0411523	0.499569		3.91046	0.252868		0.234241	0.309507
0	0.521321		1.71917e-05	0.396704		0.953613	0.175423		0	2.22435
0.191312	1.52844		1.01613	5.93537		0.406982	2.33737		4.24931	2.60361
0.211701	10.437		1.20042	0.0290145		0.156295	2.48845		7.23158	0.499569
0.53536	1.11654		4.84528	2.33737		0	0.521321		0.593893	0.396704
1.16911	0.199964		0.327334	2.48845		1.77456	0.0986125		0.960078	5.93537
1.10886	0.102327		0.28375	0.521321		2.41758e-05	1.52844		0.251882	2.33737
0	1.29712		0	1.52844		0.138889	10.437		0.302693	2.48845
1.13216	0.037831		0.509012	10.437		0.698529	1.11654		0	0.521321
0.47597	0.84121		0.458842	1.11654		0	1.29712		0.642337	1.52844
6.10706	2.21443		1.71917e-05	1.29712		0.536249	0.037831		0	10.437
0	0.709694		0.965605	0.84121		0.422932	0.84121		1.69534	1.11654
1.07627	1.57381		3.8215	0.0123365		0.0657895	2.21443		0.490538	0.199964
6.03604	6.41363		0.385145	2.21443		0	0.709694		0.467686	1.29712
0.510372	1.20357		0.135271	0.709694		0.429919	1.57381		0	0.84121
2.13794	0.873857		1.67481	1.57381		0.245238	6.41363		0.537738	2.21443
0.724324	1.88719		0.632184	6.41363		2.2896	0.222172		0.0401904	0.709694
0.421327	0.96965		0.301626	1.20357		0.877554	1.20357		1.73044	1.57381
0.992881	0.185749		0.539994	0.873857		0.161889	0.873857		1.57623	6.41363
1.46808	3.89049		0.439715	1.88719		0	1.88719		0.263561	1.20357
1.10496	0.571963		0.0702341	0.96965		2.94068e-05	0.96965		0.76163	0.873857
0.154587	1.49277		0.785055	0.185749		8.74647	0.185749		0	1.88719
1.65985	3.26685		1.7591	3.89049		1.55934	3.89049		3.69042	0.96965
0.0386468	1.30693		2.39313	0.21339		0.755228	0.21339		0.408335	3.89049
0.105679	0.554845		0.105634	0.571963		0	0.571963		0.920039	0.571963
1.54498	1.65025		0.215043	1.49277		0.107143	1.49277		0.392273	1.49277
0.373311	2.34959		1.50833	3.26685		0	3.26685		0.128205	3.26685
0	0.387773		0.297619	1.30693		0	1.30693		0.135747	1.30693
3.29912	4.25442		0	0.554845		0	0.554845		0.366339	0.554845
0	2.37719		0.217862	1.65025		0.211311	1.65025		0.329633	1.65025
0.912318	0.865091		0.197796	2.34959		0.220588	2.34959		0	2.34959
0.63265	2.0524		0.0453943	0.387773		0	0.387773		0	0.387773
0.267767	0.14149		4.10582	4.25442		1.11862	4.25442		2.55468	4.25442
1.74804	0.421929		0	2.37719		0	2.37719		0.104895	2.37719
0	0.791192		1.58687	0.865091		1.04941	0.269857		2.3917	0.0512942
1.06955	3.55207		0.257085	2.0524		0.315531	0.865091		0.599401	0.865091
0.203631	0.30776		0	0.791192		0	2.0524		0.939973	2.0524
0.267812	0.0671585		1.69825	3.55207		0.202709	0.791192		1.99496	0.14149
5.66733	0.292954		0.0164204	0.30776		2.10308	3.55207		0	0.791192
0.0528169	1.34953		0.094	0.292954		0.107143	0.30776		2.05988	3.55207
1.58364	1.7023		7.73539	1.34953		6.25606	0.0285409		0	0.30776
0	1.72851		0.449732	1.7023		0	0.292954		0.991512	0.0285409
0.219353	0.305077		1.78537	0.124028		0.101317	1.34953		2.91855	0.292954
4.36563	3.58497		0	1.72851		0	1.7023		0.000193406	1.34953
0	1.01278		0.84406	0.305077		5.96463	0.124028		0.245639	1.7023
0.160666	1.78525		9.71704e-05	3.58497		0	1.72851		0	1.72851
1.63638	0.525045		2.62384	1.01278		0.000147899	0.305077		0.319643	0.305077
0	2.08921		0	1.78525		0.946125	3.58497		2.68475	3.58497
0.627091	0.231428		0.408911	0.525045		0	1.01278		0	1.01278
0.389372	1.82838		0	2.08921		0.354409	1.78525		0.733992	1.78525
0.0757576	0.418275		0.247213	0.231428		4.46122	0.525045		1.31426	0.525045
0.171391	0.637262		3.74318	0.179357		0.70306	0.392445		0	2.08921
0.915434	0.963951		0	1.82838		0	2.08921		0	0.231428
0.702535	0.417104		0.256039	0.418275		0	0.231428		0.376073	0.00766284
0.167634	1.26233		0.38191	0.119116		1.30932	0		1.18049	0.129921
4.68445	3.98019		0.119048	0.637262		0.901156	0.129921		0.313618	1.82838
5.26372	0.0252525		0.138889	0.963951		0.452513	1.82838		0.0659588	0.418275
1.52039	0.395208		2.78362	0.417104		0.250198	0.418275		1.11619	0.119116
2.48324e-05	1.87635		0	1.26233		1.23937	0.0330688		0.108885	0.637262
1.86328	0.298126		5.67492	3.98019		0.168182	0.637262		9.18357	0.963951
0.185185	0.570264		1.66006	0.395208		1.22582	0.963951		0.20079	0.417104
0.342114	2.18009		0.119008	1.87635		0.563853	0.417104		5.90735	1.26233
0.0926423	1.8449		0	0.298126		0.641695	1.26233		13.2596	3.98019
7.18405	2.73744		0.219074	0.570264		7.74141	3.98019		3.89602	0.395208
0.687976	1.59536		0	2.18009		0	1.87635		0.409467	1.87635
0.332714	0.565076		2.29958	0		0.113636	0.298126		0	0.298126
1.84867	2.01861		1.02748	1.8449		1.9724	0.570264		0.504992	0.570264
0.384109	0.2681		0.114943	2.73744		0.0757576	2.18009		0.880031	2.18009
1.70456	0.0431857		0.47057	1.59536		0.63152	1.8449		0	1.8449
4.27709	1.98321		0.119056	0.565076		0.477927	2.73744		4.32533	2.73744
0.173789	3.40436		0.898317	2.01861		7.42543	1.59536		6.55584	1.59536
4.4792	1.4488		3.67623	1.98321		0.0757576	0.565076		0.0427536	0.565076
9.84129	0.354242		0	3.40436		0.165289	2.01861		0.333113	2.01861
0	0.727315		0.663344	1.4488		4.27387	1.98321		0.496053	0.0431857
4.96648e-05	0.413712		0.119048	0.354242		0	3.40436		7.2162	1.98321
0	3.32805		0	0.727315		0.841694	1.4488		0	3.40436
0.427229	1.39183		0.41707	0.413712		0	0.354242		2.49627	1.4488
0.0980063	2.53523		0	3.32805		0	0.727315		0	0.354242
5.31401	1.6519		0.493148	1.39183		9.33591	0.413712		0	0.727315
0.0900901	1.59456		0.138889	2.53523		0	3.32805		4.54078	0.413712
0.0900901	0.624858		0	1.6519		2.50963	1.39183		0.789266	0.190189
0	1.32999		0.128205	1.59456		0.703784	2.53523		1.09141	3.32805
2.18957	1.05492		0.119008	0.624858		0.0757745	1.6519		0.577622	1.39183
0.0900901	0.680111		2.59668	1.32999		0.12987	1.59456		0.42505	2.53523
0.603543	1.08006		0.208361	1.05492		0.0757745	0.624858		0.244626	1.6519
3.59785	3.11761		0.969475	0.680111		6.06949	1.32999		0.22199	1.59456
2.44255	1.46978		3.25009	1.08006		0.464418	1.05492		0.280824	0.624858
4.01206	3.69589		0.496341	3.11761		0.237222	0.680111		0.381228	1.32999
1.08028	0.988933		0.110526	1.46978		2.13026	1.08006		1.90292	1.05492
0.0638931	0.613921		1.21845	0.404722		3.39322	3.11761		1.17341	0.680111
0.124075	1.14936		1.34984	3.69589		0.0416667	1.46978		1.90315	1.08006
0.628572	0.93682		4.48979e-05	0.988933		1.68648	0.404722		2.49236	3.11761
0.9871	1.47422		1.94725	0.0774138		0	3.69589		0.198297	1.46978
0.089219	4.06486		0.106767	0.613921		0.377085	0.988933		9.37494	3.69589
0.836203	0.939618		0.790444	0.165457		0.0229885	0.613921		1.61172e-05	0.988933
0.100954	1.6077		2.03057	1.14936		0.321444	1.14936		0.0296019	0.613921
0.443117	0.856109		1.06038	0.93682		0.0229991	0.93682		0.827969	0.165457
0.437599	1.76475		0.659193	1.47422		0.566452	1.47422		4.0502	1.14936
1.13384	1.83572		3.48163	4.06486		0.906378	4.06486		0.133486	0.93682
0.22164	0.522872		1.28766	0.939618		3.45343	0.593306		0.495722	1.47422
0.127247	1.78095		0.491947	1.6077		0.135869	0.939618		1.61542	4.06486
0.0330141	2.80947		0.225364	0.856109		6.01319	0.16231		0.667397	0.593306
0.519022	2.67718		0.235091	1.76475		2.91688	1.6077		0.0404858	0.939618
0.152447	0.793381		0.884518	1.83572		16.0145	0.856109		0.584143	1.6077
3.37035	0.0964894		2.55626	0.522872		0.0433068	1.76475		1.85859	0.856109
17.9677	3.22518		0.347988	1.78095		2.01207	1.83572		0.0296104	1.76475
0	8.27059		0.191623	2.80947		0.0699369	0.522872		2.54006	1.83572
0	3.31713		0.030009	2.67718		6.95228	1.78095		0.18884	0.522872
2.69283	1.37852		0.0977219	0.793381		0.0662998	2.80947		8.83194	1.78095
0.810785	0.326332		0.238256	3.22518		0.0323516	2.67718		0.188718	2.80947
0.619636	6.24108		3.16423	8.27059		3.74073	0.793381		0.0378471	2.67718
1.61717	1.93179		0.0840336	3.31713		0.166575	3.22518		1.10699	0.793381
0	0.582768		1.04434	1.37852		0.103709	8.27059		4.71687	0.131776
37.2189	8.61083		1.95077	6.24108		37.0526	3.31713		5.28743	0.0964894
0	0.720477		7.38216	1.93179		0.06252	1.37852		0.104205	3.22518
0	2.60706		0.158677	0.582768		2.05782	6.24108		2.0879	8.27059
1.58464	2.68053		10.5079	8.61083		1.17976	1.93179		0	3.31713
0	0.216832		0	0.720477		4.83516e-05	0.582768		0	1.37852
18.7914	1.6477		5.09635	2.60706		0.068206	8.61083		13.8839	6.24108
0.904349	8.82871		1.13833	2.68053		0	0.720477		0.0980392	1.93179
0.370445	1.09639		0.161807	0.216832		0.06252	2.60706		0.100976	0.582768
0.51404	3.25391		0.242533	1.6477		0.141036	2.68053		0.104167	8.61083
0.878867	3.49271		8.58646	8.82871		0.541793	0.216832		0	0.720477
0.0926174	4.91618		3.32856	1.09639		0.169627	1.6477		0	2.60706
0.639478	1.80007		3.59638	0.0318044		6.4537	8.82871		0.925259	2.68053
1.60269	2.33477		0.0808354	3.25391		0.0412088	1.09639		3.8978	0.216832
0.329983	2.95284		8.7289	3.49271		0.805543	0.107844		0.208333	1.6477
0.524833	0.235809		2.39456e-05	4.91618		0.0614754	3.25391		15.1151	8.82871
0	15.29		0.491561	1.80007		0.0436047	3.49271		0	1.09639
1.73969	3.13687		0	2.33477		0.253308	4.91618		1.23422	3.25391
0	0.35906		0.0793385	2.95284		1.17824	1.80007		13.9569	3.49271
0.630047	5.62905		0	15.29		0.292536	2.33477		0.247291	4.91618
0.185185	0.146333		1.47094	3.13687		0.507029	2.95284		2.36242	1.80007
0	4.11076		0.155917	0.35906		0.696621	0.235809		0.458616	2.33477
0.0926965	0.307062		0.229592	5.62905		1.13573	15.29		1.65694	2.95284
5.75526	1.46291		0	0.146333		0.349558	3.13687		9.82729	0.235809
0.398099	1.19404		0	4.11076		2.57828	0.35906		0.316895	15.29
1.82479	0.565968		0.161783	0.307062		0.0614548	5.62905		1.73069	3.13687
2.45943	0.752258		1.38805	0.0768411		0.906797	0.146333		8.61447	0.35906
2.19495	1.34423		2.39456e-05	1.46291		0.580232	4.11076		1.22206	5.62905
0.886835	3.36001		1.26155	1.19404		0	0.307062		0	0.146333
0.619626	0.791948		2.1318	0.565968		2.38151	1.46291		0	4.11076
0.293612	2.7173		3.88817	0.752258		1.79139	1.19404		0	0.307062
1.21036	0.663574		0.626113	1.34423		0.822777	0.565968		0	1.46291
2.51024	0.751145		0.658912	3.36001		0	0.752258		3.46078	1.19404
1.1515	5.78615		1.13895	0.791948		4.72785	1.34423		0.45438	0.752258
0.577982	2.76907		0.375924	2.7173		0.330818	3.36001		0.167388	1.34423
0.056358	0.292138		1.2692	0.05842		1.40196	0.791948		0	3.36001
1.21489	0.630377		0.396688	0.663574		0.575532	2.7173		0.607636	0.791948
0.198763	0.68573		1.2632	0.322167		10.1708	0.663574		3.48343	2.7173
0.294408	0.599087		0	0.751145		2.03219	0.322167		0.129848	0.663574
1.30655	0.995757		9.65045	0.0954085		2.87257	0.751145		1.11982	0.322167
0.44363	3.50587		0.133929	5.78615		0.325375	5.78615		0.186708	0.751145
0.0346901	0.450588		0.781495	2.76907		1.16372	2.76907		1.85526	0.0572956
0.329253	0.399492		6.28719	0.597661		6.75882e-06	0.292138		1.42466	5.78615
1.995	2.00319		0	0.292138		0.639846	0.630377		0.858971	2.76907
0.0326958	2.04011		3.79033	0.630377		6.75882e-06	0.68573		0.0293872	0.292138
0.144751	2.56204		0.0735048	0.68573		0.623324	0.599087		1.11826	0.630377
8.8431	1.80487		0.360993	0.599087		0.15894	0.995757		0.0350833	0.68573
0.359497	0.629767		0	0.995757		0.174584	3.50587		0.666414	0.599087
4.39412	0.848038		8.60634	3.50587		0.107183	0.450588		0.690631	0.0939382
0.824339	0.913203		0.193898	0.450588		0.624338	0.399492		1.64248	0.995757
0.11286	1.22635		0	0.399492		1.28103	0		0.601513	3.50587
2.74923	1.97888		1.01311	0.148622		1.81028	2.00319		0.0532358	0.450588
0.127076	3.33428		0.431433	0.227064		1.86769	0.254175		0.361085	0.399492
1.2657	0.344199		1.41837	0.0251336		0.659768	2.04011		0.967268	2.00319
0.104023	0.773899		4.21397	2.00319		0.0229984	2.56204		0.781869	2.04011
0.373216	1.20953		0.185319	2.04011		1.26883	1.80487		3.23887	2.56204
0.235348	0.428417		3.66905	0.0126273		0.0640811	0.629767		0.261151	1.80487
1.93304	1.15929		8.11	2.56204		1.08924	0.848038		0.772017	0.629767
2.02765e-05	0.524304		0.0551286	1.80487		0.309045	0.913203		0.113977	0.848038
1.00558	0.0979224		2.92825	0.629767		0.856384	1.22635		0	0.913203
1.09773	1.23764		0	0.848038		0.109644	1.97888		4.70789	1.22635
1.73956	5.68563		0.438964	0.913203		0.443286	0.163168		1.4649	1.97888
0	0.146639		4.36563	1.22635		2.7382	3.33428		3.40976	3.33428
1.02271	4.54509		0	1.97888		0.543603	0.344199		2.9011e-05	0.344199
1.30889	0.689234		1.63638	3.33428		0.0665383	0.773899		0.0782269	0.773899
3.41257	0		0.343219	0.344199		0.746983	0		2.09212	1.20953
1.16118	0.60776		0.627091	0.773899		0.310979	1.20953		0.118935	0.428417
0.533356	0.902033		0.289832	1.20953		0.133094	0.428417		0.138415	1.15929
2.34397	8.54777		2.28053e-05	0.428417		0	1.15929		0.252681	0.524304
0.0925926	4.89273		0.177396	1.15929		0.607643	0.524304		0.645498	0.111676
0.711445	0.740065		0.389372	0.524304		0.654259	0.0283733		0.630853	0.117172
5.67407	3.31158		0.915434	0.217206		0.829628	0.217206		9.16997	0.217206
0	0.169209		0.702535	1.23764		0.410102	0.0979224		0.613789	0.0979224
0.29593	0.764178		4.68445	5.68563		0.34325	1.23764		0.0405158	1.23764
0.108187	0.223543		0	0.146639		0.800735	0.234155		5.80555	0.234155
0.346568	0.355849		5.26372	0		2.87879	5.68563		7.18939	5.68563
0.353117	5.25098		1.52039	4.54509		0	0.146639		0.032956	0.146639
0.328515	3.53155		2.48324e-05	0.689234		2.25656	0		4.67269	4.54509
1.04351	0.391438		1.86328	0.206891		1.10623	4.54509		0.956062	0.689234
0	1.2868		0.0926423	0.60776		0	0.689234		0.555927	0.289211
0.0463166	0.878236		7.18405	0.902033		1.80075	0.289211		0.0833592	0.60776
2.70152	0.796214		0.687976	8.54777		0.564278	0.60776		3.08642	0.902033
3.11373	0.586138		0.332714	4.89273		0.462736	0.902033		2.78986	8.54777
0.148897	0.262905		1.84867	0.100965		6.25011	8.54777		0.125889	4.89273
3.25009	1.45542		0.384109	0.740065		0.237146	4.89273		0.687516	0.100965
0.496341	1.80784		1.70456	0.171008		0.625514	0.100965		0	0.740065
1.21845	2.70078		4.27709	3.31158		0	0.740065		6.03141	3.31158
1.34984	8.75189		0.173789	0.169209		1.71761	3.31158		0	0.169209
4.48979e-05	3.28917		4.4792	0.764178		0.0974026	0.169209		1.67778	0.764178
1.94725	1.26559		9.84129	0.0372208		0.452973	0.764178		0	0.223543
0.106767	1.72654		0	0.223543		0	0.223543		3.92091	0.355849
0.790444	1.87192		4.96648e-05	0.355849		9.927	0.355849		0.727882	0.19677
2.03057	1.62419		0.427229	5.25098		0.392505	0.29458		1.00352	5.25098
1.06038	0.450239		0.0980063	3.53155		1.93553	5.25098		1.24801	3.53155
0.659193	1.3659		5.31401	0.391438		2.66821	3.53155		0.0372305	0.391438
3.48163	1.82534		0.0900901	1.2868		0	0.391438		0.434302	1.2868
0.105693	1.28545		0.0900901	0.878236		0.0681818	1.2868		0.623366	0.878236
1.28766	1.80044		0	0.796214		0.277615	0.878236		0.508018	0.796214
0.491947	0.365879		2.18957	0.586138		1.9901	0.796214		1.44433	0.586138
0.235091	3.40659		0.0900901	0.262905		0.576899	0.586138		1.38818	0.262905
0.884518	0.806683		4.48562	1.45542		0.169482	0.262905		3.70182	1.45542
2.55626	1.28176		0.993892	1.80784		6.50246	1.45542		2.0898	1.80784
0.347988	3.56686		1.35158	0.240238		3.59537	1.80784		0.657672	0.240238
0.191623	1.18285		1.31424	2.70078		0.507462	2.70078		1.00715	2.70078
0.030009	1.86967		10.3431	8.75189		0.376306	8.75189		3.75358	8.75189
0.0977219	0.569819		0.208333	3.28917		0	3.28917		0.134558	3.28917
0.238256	10.9586		0.574822	1.26559		0.0607946	1.26559		0.171998	1.26559
0	0.961475		4.10748	1.72654		0.222973	1.72654		0.0461617	1.72654
0.160228	13.2917		0.69241	1.87192		3.3026	1.87192		0.589389	1.87192
3.16423	0.823046		0.642419	1.62419		0.212574	1.62419		2.33666	1.62419
1.04434	0.393391		0	1.3659		5.12392	1.3659		0.611653	0.450239
0.0808625	0.703141		1.22807	1.82534		2.02486	1.82534		7.28588	1.3659
1.95077	8.62706		0	1.28545		0.465136	1.28545		2.51075	1.82534
7.38216	1.74392		0.239255	1.80044		0.220171	1.80044		0.231005	1.28545
0.158677	0.246073		0.72248	0.365879		3.52534	0.112744		0.668149	1.80044
10.5079	0.0114242		2.43787	3.40659		1.40719	0.365879		0.477342	0.365879
5.09635	2.10272		0.131739	0.806683		6.03859	0.522879		0.82237	0.522879
0	0.453822		0.405957	1.28176		0.0366421	3.40659		0.422565	3.40659
1.13833	2.71846		0.370948	3.56686		0.438257	0.806683		0.306177	0.806683
0.161807	3.23416		0.140359	1.18285		0.282991	1.28176		0.119985	1.28176
8.58646	5.41498		0.131603	1.86967		2.18547	3.56686		5.80079	3.56686
3.32856	0.372053		9.55093e-06	0.569819		0.527795	1.18285		2.28022	1.18285
3.59638	0.0357183		23.2428	10.9586		0.101003	1.86967		0.543453	1.86967
8.7289	0.525309		0	0.961475		1.13044	0.569819		0.0245499	0.569819
2.39456e-05	1.98644		0	13.2917		0.523264	10.9586		15.4047	0.0158061
0.491561	2.1632		0.0775194	0.823046		0	0.961475		0.136964	10.9586
0.245732	0.208243		2.55958	0.393391		2.34584	13.2917		0	0.961475
0	1.2832		0.219024	0.703141		0.0309917	0.823046		0.0628953	13.2917
0	0.805031		2.50282	8.62706		13.7001	0.0403121		4.99914	0.823046
0	11.1497		2.1257	1.74392		0.165761	0.393391		1.74603e-05	0.393391
1.47094	1.22618		0	0.246073		0.046875	0.703141		0.644849	0.703141
0.229592	0.384629		31.3336	0.0114242		5.98932	8.62706		8.72629	8.62706
0.16328	2.35491		0.0775194	2.10272		0.96775	1.74392		1.89162	1.74392
0	0.208634		0	0.453822		0.0493605	0.246073		0.128354	0.246073
0.155896	1.24877		1.73493	2.71846		0	2.10272		0	2.10272
1.38805	0.0954133		2.31008	3.23416		0	0.453822		0	0.453822
1.26155	1.28059		0.441358	0.0649818		0.616626	2.71846		1.44864	2.71846
2.39456e-05	1.2504		2.23492e-05	5.41498		0.0528344	3.23416		9.76606	3.23416
2.1318	4.34711		0.151593	0.372053		7.80593	5.41498		9.30326	5.41498
3.88817	5.19678		1.32938	0.525309		0.619679	0.372053		0	0.372053
0.626113	0.251177		0.0741013	1.98644		1.06179	1.98644		15.4146	0.525309
0.658912	1.77673		0.514298	2.1632		0.308479	2.1632		0.123313	1.98644
1.13895	0.452121		0.217436	0.208243		0.0803173	0.208243		0.276598	2.1632
0.375924	1.38435		2.04246	0.121974		0.178897	1.2832		0.9242	0.234339
0.422183	2.15629		0	1.2832		1.74603e-05	0.805031		0	0.208243
1.2692	0.569482		0.286791	0.805031		0.299897	11.1497		6.99386	1.2832
0.396688	0.583722		0.0708982	11.1497		1.43519	1.22618		0	0.805031
1.2632	7.62247		2.38303	1.22618		0.914216	0.0715753		0.212963	11.1497
9.72637	0.95806		0.148472	0.384629		0.287223	0.384629		1.20311	1.22618
0.835913	0.0663623		0.143519	2.35491		0.0390625	2.35491		2.37343	0.0715753
0	1.95042		0	0.208634		0.483915	0.208634		5.38193	0.384629
1.61314	1.09307		0	1.24877		1.31265	1.24877		0.0694444	2.35491
0	0.942489		0.222272	1.28059		0.616265	1.28059		0	0.208634
0	0.474789		0	1.2504		0	1.2504		0	1.24877
2.40455	2.06213		2.29825	4.34711		1.22745	4.34711		1.4103	1.28059
0.602938	2.21943		0.187574	5.19678		0.216091	5.19678		0	1.2504
4.58473	3.32271		0.55699	1.77673		8.07405	0.251177		0.926694	4.34711
1.44993	0.0678018		0.207423	1.38435		0.156114	1.77673		0.261581	5.19678
0	0.526465		0.0587084	2.15629		0.499016	1.38435		0.502105	0.251177
0	0.883841		0.19643	0.583722		0	2.15629		0.310013	1.77673
8.48387	1.63849		0.268164	7.62247		7.41315	0.583722		0.687095	0.452121
0.197302	0.467672		2.51024	0.0278093		0.60455	7.62247		1.64525	1.38435
0.968079	0.160454		0.0750888	0.95806		1.6702	0.0278093		0	2.15629
0.823658	0.113106		1.1515	1.95042		0	0.95806		0.115113	0.583722
0	0.288226		0.567779	1.09307		0.447584	1.95042		0.770116	7.62247
0	0.579044		0.147291	0.942489		0	1.09307		0.699744	0.95806
4.01773	3.19091		0.040938	0.474789		0.120137	0.942489		0	1.95042
0	0.220406		0.577982	2.06213		1.44499e-05	0.474789		0.0744417	1.09307
0.583737	0.0788301		0.282142	2.21943		0.426325	2.06213		0	0.942489
1.72769	0.0357143		1.21489	3.32271		0.334715	2.21943		0.0955233	0.474789
15.7889	0.651735		0	0.526465		2.33015	3.32271		0.166375	2.06213
0.187437	2.53216		1.30655	0.883841		0.806461	0.0678018		1.84197e-05	2.21943
1.41458	1.68138		0.44363	1.63849		0	0.526465		0.274725	0.0391102
0	2.33466		0.0346901	0.467672		0	0.883841		1.90111	3.32271
2.77372	1.15021		0.040253	0.288226		0	1.63849		0	0.526465
0	0.21244		7.25623e-06	0.579044		0	0.467672		0.896902	0.0227273
			1.995	3.19091		0	0.288226		0.545334	0.883841
			0.0326958	0.220406		0.317965	0.579044		0.592588	1.63849
			0.144751	0.651735		0.666588	0		0	0.467672
			8.8431	2.53216		1.41862	3.19091		0.685579	0.293247
			0.359497	1.68138		1.35791	0.166832		1.84197e-05	0.288226
			4.39412	0.0441607		1.85647	0.220406		0	0.579044
			1.07967e-05	2.33466		0.0974026	0.651735		1.38958	3.19091
			0.824339	1.15021		2.1593	2.53216		0.575775	0.220406
			0.0850866	0.21244		0	1.68138		1.58003	0.651735
						1.67705	0.0441607		0.12006	2.53216
						0	2.33466		0.453323	1.68138
						0.21321	1.15021		0	2.33466
						0	0.21244		0.62346	1.15021
									0	0.21244

## Sheet: Extended Data Figure2
Panel b
Significant Time	Mean	SEM		Significant Lap	Mean	SEM
Theta Sequence	153.9	38.6788		Theta Sequence	1.36842	0.232083
Replay	520.311	90.9948		Replay	4.52632	0.722926
Panel d
Significant Time	Mean	SEM		Significant Lap	Mean	SEM
Theta Sequence	114.506	33.9133		Theta Sequence	1.1875	0.1875
Replay	410.882	69.9592		Replay	3.5	0.532291
Panel e				Panel g
	Log 10 P values of correlation	Quadrant Ratios			Log P value of theta sequence			Log P value of phase precession
	-0.0105537	-0.344024		Jittering scale +-	Mean	SEM		Mean	SEM
	-0.509271	0.572852		5	-9.82205	1.95463		-5.56228	1.56816
	-0.694674	0.663346		10	-9.95397	2.04132		-3.86132	1.08312
	-0.604133	-0.236284		15	-9.32177	1.70249		-4.02941	1.26731
	-0.466397	0.230077		20	-7.55449	1.68433		-3.43898	1.05519
	-0.101458	0.218778		25	-7.03052	1.73319		-3.90972	1.11146
	-0.279841	-0.530831		30	-7.65066	1.4409		-3.15225	0.888764
	-0.778151	0.376341		35	-5.8197	1.6278		-1.86107	0.348546
	-0.805449	0.0246756		40	-3.9323	0.915797		-1.46526	0.291058
	-0.226	0.25163		45	-2.33689	0.431927		-1.31047	0.379717
	-0.297238	-0.0127344		50	-2.4597	0.554749		-0.835921	0.174292
	-0.225476	-0.126816		55	-3.34139	0.933976		-1.14868	0.147482
	-0.0538754	0.421231		60	-1.96331	0.760755		-0.852426	0.171019
	NaN	-0.262671		65	-1.13861	0.549065		-1.11674	0.38818
	-0.933053	-0.0134499		70	-0.84464	0.2959		-1.43	0.270997
	0	0.00433276		75	-0.877225	0.378397		-1.57948	0.439119
	-0.15908	-0.0215301
	-1.05144	0.0766109
	-0.481811	0.623926
	-1.61965	0.113354

## Sheet: Extended Data Figure3
Panel a
	Quadrant ratio			Phase precession slope
Jittering scale +-	Mean	SEM		Mean	SEM
5	0.102571	0.0166605		-0.0999916	0.0181505
10	0.102772	0.0177044		-0.0605502	0.0241413
15	0.101336	0.0168531		-0.060043	0.0208951
20	0.084588	0.0153262		-0.0696107	0.0198967
25	0.081533	0.0143738		-0.0578933	0.0206722
30	0.0751579	0.0171584		-0.0536919	0.02114
35	0.0562126	0.0166022		-0.039863	0.0116973
40	0.0333885	0.0126567		-0.0223694	0.0101374
45	0.0306335	0.00919776		-0.000563282	0.0154513
50	0.021695	0.012111		2.5224e-06	0.0108955
55	0.0202006	0.00991949		-0.0218814	0.00879946
60	0.0114913	0.0113194		-0.000856719	0.0116605
65	-0.0243824	0.00899027		0.018158	0.019251
70	-0.0114615	0.0102121		-0.0246331	0.012061
75	-0.0158379	0.014257		-0.0185679	0.0148553
Panel b
	Quadrant ratio	Phase precession slope
	0.00179135	-0.0945751
	0.00699201	-0.0336041
	0.154819	-0.0559092
	-0.00697707	-0.0157085
	0.109056	-0.12661
	0.129938	-0.0898903
	0.0775452	-0.0405405
	0.0343504	0.0644936
	0.0203325	-0.00472326
	0.0388157	-0.0626934
	0.0855574	-0.0357967
	0.178539	-0.0422531
	0.065697	-0.129953
	-0.123072	0.0380186
	0.0161634	-0.10268
	0.188569	-0.0516743
	0.0150809	-0.0394775
	0.0437639	0.00589871
	0.0963072	0.0151308
	-0.00901739	0.00528755
	-0.029493	-0.0822146
	-0.0391825	0.0297204
	0.129491	-0.0090899
	0.0102543	0.0194967
	0.0471065	-0.000418769
	-0.0212998	0.0251789
	0.049971	0.0206656
	-0.0134267	-0.0318691
	0.0479164	-0.0258328
	-0.00710255	-0.0748807
	0.0975374	-0.0123188
	0.106688	-0.0419578
	0.00874328	0.0227216
	-0.0267164	-0.0794439
	0.0781956	-0.100667
	0.0537275	0.0337662
	-0.0616023	0.00855013
	0.0343317	-0.0732753
	0.102741	-0.0840996
	0.0998894	0.00858185
	-0.00208796	-0.00403568
	-0.0395529	-0.0722938
	0.0905045	0.0728624
	0.00366584	-0.0199305
	0.0654171	-0.00410041
	0.0748015	-0.0855467
	0.0825428	0.0452931
	0.0385208	0.0618208
	-0.0123845	-0.0148715
	-0.0167369	0.0600649
	0.0782208	-0.0788836
	0.0667272	-0.127903
	-0.0369804	-0.0598364
	-0.0146944	-0.0528953
	0.026229	-0.0301883
	0.0594626	0.138995
	0.023628	0.0670053
	0.0278491	0.0933034
	0.0429297	-0.0133955
	0.0546088	0.0132705
	-0.0111766	0.00518845
	-0.0497608	0.0125396
	0.12125	0.0152159
	-0.0170478	0.0281726
	-0.0349169	-0.00922477
	0.0706448	0.0258335
	0.0210563	0.00128412
	-0.0154715	-0.0157217
	0.0411274	-0.0461883
	-0.0298341	0.0390757
	0.0742052	-0.0618248
	0.0357046	-0.0150037
	-0.052651	-0.123415
	-0.0362473	0.0351927
	-0.00992617	0.035735
	0.0233159	-0.086413
	0.0545906	0.0888778
	0.0392349	0.0352466
	0.109688	0.0279218
	0.100115	0.00755789
	-0.0647344	0.0668617
	-0.00573777	-0.0245053
	0.0311344	-0.0186742
	-0.0217694	0.0328081
	0.0191621	-0.036701
	0.0337375	-0.0655984
	0.105775	-0.00244882
	-0.00601418	-0.0440749
	-0.0321002	-0.000950759
	-0.0421829	0.0131468
	0.0719883	-0.00646455
	0.0233549	-0.035229
	-0.0311508	-0.0450602
	0.0158942	-0.0747857
	0.0543188	-0.0709986
	0.0765334	-0.0867537
	0.0453714	-0.0374754
	0.0273429	-0.0165237
	0.036265	0.0348769
	0.0668238	-0.0190781

## Sheet: Extended Data Figure4
Panel c	Quadrant Ratio
Laps	Mean	SEM
1	0.0760887	0.0121468
2	0.151755	0.0150392
Panel f	Quadrant Ratio
Laps	Mean	SEM
1	0.0883911	0.0137118
2	0.12016	0.022861

[truncated: 13 more sheets: Extended Data Figure6, Extended Data Figure7, Extended Data Figure8, Extended Data Figure9, Extended Data Figure10, Extended Data Figure11, Extended Data Figure12, Extended Data Figure13, Extended Data Figure14, Extended Data Figure15, Extended Data Figure16, Extended Data Figure17, Extended Data Figure18]
